# Supplementary material for: Genetic Structure, Selective Signatures, and Single Nucleotide Polymorphism Fingerprints of Blue Tilapia (Oreochromis aureus), Nile Tilapia Oreochromis niloticus), and Red Tilapia (Oreochromis spp.), as Determined by Whole-Genome Resequencing
Source: Int J Mol Sci. 2025 May 20;26(10):4910. doi: 10.3390/ijms26104910 (PMC12112444; doi:10.3390/ijms26104910)
Supplement: Supplementary file 1 [file ijms-26-04910-s001.zip]

Archive with 4 entries (2 files):
- ijms-3562717-supplementary/
- ijms-3562717-supplementary/Supplemental files/
- ijms-3562717-supplementary/Supplemental files/Supplemental Figure.pdf
- ijms-3562717-supplementary/Supplemental files/Supplementary Tables.pdf
